# Supplementary material for: Relative Dose Intensity of Daratumumab, Lenalidomide, and Dexamethasone in Multiple Myeloma
Source: Cancers (Basel). 2025 Jan 30;17(3):470. doi: 10.3390/cancers17030470 (PMC11816031; doi:10.3390/cancers17030470)
Supplement: Supplementary file 1 [file cancers-17-00470-s001.zip]

Archive with 1 entries (1 files):
- cancers-3366528-supplementary.pdf
